# Supplementary material for: Genome-wide discovery of missing genes in biological pathways of prokaryotes
Source: BMC Bioinformatics. 2011 Feb 15;12(Suppl 1):S1. doi: 10.1186/1471-2105-12-S1-S1 (PMC3044263; doi:10.1186/1471-2105-12-S1-S1)
Supplement: Additional File 1 — the strain name and NCBI ID of 185 strains (genomes with plasmids). 185 strains (non-redundant genomes and plasmids) which have longest sequence in each genera are selected from 185 different (NCBI release of 9.2009). [file 1471-2105-12-S1-S1-S1.xls]

## Sheet: Sheet1
Supplement File1: the strain name and NCBI ID of 185 strains (genomes with plasmids).
Strain Name	NCBI ID of Chromosome and Plasmid
Campylobacter_jejuni_RM1221	NC_003912
Metallosphaera_sedula_DSM_5348	NC_009440
Actinobacillus_pleuropneumoniae_L20	NC_009053
Enterococcus_faecalis_V583	NC_004668	NC_004669	NC_004670	NC_004671
Methanococcoides_burtonii_DSM_6242	NC_007955
Aeropyrum_pernix K1	NC_000854
Clostridium_beijerinckii_NCIMB_8052	NC_009617
Arthrobacter_FB24	NC_008541	NC_008538	NC_008539	NC_008537
Lawsonia_intracellularis_PHE_MN1-00	NC_008011	NC_008012	NC_008013	NC_008014
Mesoplasma_florum_L1	NC_006055
Acidiphilium_cryptum_JF-5	NC_009484	NC_009468	NC_009469	NC_009470	NC_009471
	NC_009467	NC_009472	NC_009473	NC_009474
Orientia_tsutsugamushi_Boryong	NC_009488
Methanospirillum_hungatei_JF-1	NC_007796
Tropheryma_whipplei_Twist	NC_004572
Roseobacter_denitrificans_OCh_114	NC_008209	NC_008386	NC_008387	NC_008388	NC_008389
Nitrobacter_hamburgensis_X14	NC_007959	NC_007960	NC_007961	NC_007964
Thermus_thermophilus_HB27	NC_005835	NC_005838
Methanobacterium_thermoautotrophicum	NC_000916
Anaplasma_phagocytophilum_HZ	NC_007797
Enterobacter_638	NC_009425	NC_009436
Leuconostoc_mesenteroides_ATCC_8293	NC_008496	NC_008531
Pelotomaculum_thermopropionicum_SI	NC_009454
Bacteroides_thetaiotaomicron_VPI-5482	NC_004663	NC_004703
Treponema_denticola_ATCC_35405	NC_002967
Natronomonas_pharaonis	NC_007426	NC_007427	NC_007428
Salinispora_tropica_CNB-440	NC_009380
Corynebacterium_glutamicum_R	NC_009342	NC_009343
Propionibacterium_acnes_KPA171202	NC_006085
Leptospira_interrogans_serovar_Lai	NC_004342	NC_004343
Gluconobacter_oxydans_621H	NC_006672	NC_006673	NC_006674	NC_006675	NC_006676	NC_006677
Thermofilum_pendens_Hrk_5	NC_008696	NC_008698
Leifsonia_xyli_xyli_CTCB0	NC_006087
Legionella_pneumophila_Corby	NC_009494
Haloarcula_marismortui_ATCC_43049	NC_006389	NC_006390	NC_006391	NC_006392	NC_006393	NC_006394
	NC_006395	NC_006396	NC_006397
Maricaulis_maris_MCS10	NC_008347
Hahella_chejuensis_KCTC_2396	NC_007645
Salmonella_typhimurium_LT2	NC_003197	NC_003277
Desulfotomaculum_reducens_MI-1	NC_009253
Pediococcus_pentosaceus_ATCC_25745	NC_008525	NC_001733
Methanococcus_jannaschii	NC_000909	NC_001732
Thermosipho_melanesiensis_BI429	NC_009616	NC_005140
Vibrio_vulnificus_YJ016	NC_005128	NC_005139
Bdellovibrio_bacteriovorus	NC_005363
Staphylothermus_marinus_F1	NC_009033
Ralstonia_solanacearum	NC_003295	NC_003296
Rickettsia_bellii_RML369-C	NC_007940
Borrelia_burgdorferi B31	NC_000948	NC_000949	NC_000950	NC_000951	NC_000952	NC_000953
	NC_000954	NC_000955	NC_000956	NC_000957	NC_001318	NC_001849
	NC_001850	NC_001851	NC_001852	NC_001853	NC_001854	NC_001855
	NC_001856	NC_001857	NC_001903	NC_001904
Photobacterium_profundum_SS9	NC_005871	NC_006370	NC_006371
Pyrobaculum_aerophilum	NC_003364
Thermobifida_fusca_YX	NC_007333
Shewanella_baltica_OS155	NC_009035	NC_009036	NC_009052	NC_009037	NC_009038
Erwinia_carotovora_atroseptica_SCRI1043	NC_004547
Thiomicrospira_crunogena_XCL-2	NC_007520
Fusobacterium_nucleatum	NC_003454
Yersinia_pseudotuberculosis_IP32953	NC_006153	NC_006154	NC_006155
Parabacteroides_distasonis_ATCC_8503	NC_009615
Acinetobacter_baumannii_ATCC_17978	NC_009083	NC_009084	NC_009085
Syntrophus_aciditrophicus_SB	NC_007759
Haemophilus_influenzae_86_028NP	NC_007146
Marinobacter_aquaeolei_VT8	NC_008738	NC_008739	NC_008740
Methanocorpusculum_labreanum_Z	NC_008942
Oenococcus_oeni_PSU-1	NC_008528
Methanobrevibacter_smithii_ATCC_35061	NC_009515
Streptomyces_avermitilis MA-4680	NC_003155	NC_004719
Silicibacter_pomeroyi_DSS-3	NC_003911	NC_006569
Caldicellulosiruptor_saccharolyticus_DSM_8903	NC_009437
Clavibacter_michiganensis_NCPPB_382	NC_009478	NC_009479	NC_009480
Gramella_forsetii_KT0803	NC_008571
Aeromonas_hydrophila_ATCC_7966	NC_008570
Nocardioides_JS614	NC_008697	NC_008699
Pasteurella_multocida	NC_002663
Aquifex aeolicus VF5	NC_000918	NC_001880
Neisseria_meningitidis_MC58	NC_003112
Methanopyrus_kandleri	NC_003551
Dechloromonas_aromatica_RCB	NC_007298
Acidovorax_avenae_citrulli_AAC00-1	NC_008752
Pelodictyon_luteolum_DSM_273	NC_007512
Cytophaga_hutchinsonii_ATCC_33406	NC_008255
Desulfitobacterium_hafniense_Y51	NC_007907
Erythrobacter_litoralis_HTCC2594	NC_007722
Syntrophobacter_fumaroxidans_MPOB	NC_008554
Saccharophagus_degradans_2-40	NC_007912
Methanosphaera_stadtmanae	NC_007681
Lactococcus_lactis_cremoris_MG1363	NC_009004
Desulfovibrio_desulfuricans_G20	NC_007519
Parachlamydia_sp_UWE25	NC_005861
Geobacillus_thermodenitrificans_NG80-2	NC_009328	NC_009329
Anaeromyxobacter_dehalogenans_2CP-C	NC_007760
Escherichia_coli_K12	NC_000913
Pirellula_sp	NC_005027
Psychrobacter_cryohalolentis_K5	NC_007968	NC_007969
Halorhodospira_halophila_SL1	NC_008789
Haloquadratum_walsbyi	NC_008212	NC_008213
Idiomarina_loihiensis_L2TR	NC_006512
Picrophilus_torridus_DSM_9790	NC_005877
Pelobacter_propionicus_DSM_2379	NC_008607	NC_008608	NC_008609
Ehrlichia_ruminantium_Welgevonden	NC_005295
Methanococcus_maripaludis_C5	NC_009135	NC_009136
Mycoplasma_penetrans	NC_004432
Azoarcus_BH72	NC_008702
Mycobacterium_smegmatis_MC2_155	NC_008596
Flavobacterium_johnsoniae_UW101	NC_009441
Deinococcus_radiodurans R1	NC_000958	NC_000959	NC_001264	NC_001263
Polynucleobacter_QLW-P1DMWA-1	NC_009379
Geobacter_uraniumreducens_Rf4	NC_009483
Candidatus_Blochmannia_pennsylvanicus_BPEN	NC_007292
Rhodoferax_ferrireducens_T118	NC_007901	NC_007908
Brucella_abortus_9-941	NC_006932	NC_006933
Dichelobacter_nodosus_VCS1703A	NC_009446
Polaromonas_JS666	NC_007948	NC_007949	NC_007950
Hyphomonas_neptunium_ATCC_15444	NC_008358
Sodalis_glossinidius_morsitans	NC_007712	NC_007713	NC_007714	NC_007715
Photorhabdus_luminescens	NC_005126
Rhodobacter_sphaeroides_ATCC_17025	NC_009428	NC_009429	NC_009433	NC_009430	NC_009431
	NC_009432
Psychromonas_ingrahamii_37	NC_008709
Methanoculleus_marisnigri_JR1	NC_009051
Nitrosospira_multiformis_ATCC_25196	NC_007614	NC_007615	NC_007616	NC_007617
Granulobacter_bethesdensis_CGDNIH1	NC_008343
Bordetella_bronchiseptica	NC_002927
Streptococcus_sanguinis_SK36	NC_009009
Nitrosococcus_oceani_ATCC_19707	NC_007483	NC_007484
Desulfotalea_psychrophila_LSv54	NC_006138	NC_006139	NC_006140
Coxiella_burnetii RSA 493	NC_002971	NC_004704
Chlamydophila_pneumoniae_CWL029	NC_000922
Herminiimonas_arsenicoxydans	NC_009138
Nocardia_farcinica_IFM10152	NC_006361	NC_006362	NC_006363
Magnetospirillum_magneticum_AMB-1	NC_007626
Acidothermus_cellulolyticus_11B	NC_008578
Colwellia_psychrerythraea_34H	NC_003910
Rhodococcus_RHA1	NC_008268	NC_008269	NC_008270	NC_008271
Porphyromonas_gingivalis_W83	NC_002950
Solibacter_usitatus_Ellin6076	NC_008536
Ureaplasma_urealyticum	NC_002162
Paracoccus_denitrificans_PD1222	NC_008686	NC_008687	NC_008688
Thiobacillus_denitrificans_ATCC_25259	NC_007404
Alcanivorax_borkumensis_SK2	NC_008260
Methanosaeta_thermophila_PT	NC_008553
Mesorhizobium_loti	NC_002678	NC_002679	NC_002682
Zymomonas_mobilis_ZM4	NC_006526
Staphylococcus_aureus_JH9	NC_009477	NC_009487
Rubrobacter_xylanophilus_DSM_9941	NC_008148
Chlorobium_tepidum_TLS	NC_002932
Archaeoglobus_fulgidus	NC_000917
Methanosarcina_acetivorans	NC_003552
Chlorobium_phaeobacteroides_DSM_266	NC_008639
Sinorhizobium_meliloti 1021	NC_003037	NC_003047	NC_003078
Chlamydia_muridarum Nigg	NC_002182	NC_002620
Thermoplasma_volcanium	NC_002689
Pseudoalteromonas_atlantica_T6c	NC_008228
Halobacterium_sp NRC-1	NC_001869	NC_002607	NC_002608
Wigglesworthia glossinidia endosymbiont of golossina brevipalpis	NC_003425	NC_004344
Rhizobium_leguminosarum_bv_viciae_3841	NC_008378	NC_008379	NC_008380	NC_008381	NC_008382	NC_008383
	NC_008384
Wolinella_succinogenes	NC_005090
Rhodopseudomonas_palustris_BisB18	NC_007925
Methylococcus_capsulatus_Bath	NC_002977
Bradyrhizobium_japonicum	NC_004463
Onion_yellows_phytoplasma	NC_005303
Thermotoga_maritima	NC_000853
Rhodospirillum_rubrum_ATCC_11170	NC_007641	NC_007643
Sphingomonas_wittichii_RW1	NC_009507	NC_009508	NC_009511
Chromohalobacter_salexigens_DSM_3043	NC_007963
Buchnera_aphidicola_Sg	NC_004061
Saccharopolyspora_erythraea_NRRL_2338	NC_009142
Wolbachia_endosymbiont_of_Drosophila_melanogaster	NC_002978
Ralstonia_eutropha_H16	NC_008313	NC_008314
Thermococcus_kodakaraensis_KOD1	NC_006624
Nitrosomonas_europaea	NC_004757
Mannheimia_succiniciproducens_MBEL55E	NC_006300
Hyperthermus_butylicus	NC_008818
Bartonella_henselae_Houston-1	NC_005956
Syntrophomonas_wolfei_Goettingen	NC_008346
Burkholderia_xenovorans_LB400	NC_007951	NC_007952	NC_007953
Novosphingobium_aromaticivorans_DSM_12444	NC_007794	NC_009426	NC_009427
Myxococcus_xanthus_DK_1622	NC_008095
Roseiflexus_RS-1	NC_009523
Chromobacterium_violaceum	NC_005085
Pyrococcus_furiosus	NC_003413
Methylobacillus_flagellatus_KT	NC_007947
Jannaschia_sp. CCS1	NC_007801	NC_007802
Verminephrobacter_eiseniae_EF01-2	NC_008771	NC_008786
Frankia_alni_ACN14a	NC_008278
Alkalilimnicola_ehrlichei_MLHE-1	NC_008340
Sulfolobus_solfataricus	NC_002754
Caulobacter_crescentus	NC_002696
Helicobacter_hepaticus	NC_004917
