# Supplementary material for: Genome-wide discovery of missing genes in biological pathways of prokaryotes
Source: BMC Bioinformatics. 2011 Feb 15;12(Suppl 1):S1. doi: 10.1186/1471-2105-12-S1-S1 (PMC3044263; doi:10.1186/1471-2105-12-S1-S1)
Supplement: Additional File 2 — Names and gene number of 121 pathway genes. 121 characterized pathways of E. coli K12 is downloaded from KEGG (released 9.2009). [file 1471-2105-12-S1-S1-S2.xls]

## Sheet: Table S1
Supplement File2: names and gene number of 121 pathways.
Biological Process	Pathway Name	Pathway ID	Genes Number
	Glycolysis / Gluconeogenesis	eco00010	36
	Citrate cycle (TCA cycle)	eco00020	26
	Pentose phosphate pathway	eco00030	29
Carbohydrate Metabolism (CM)	Pentose and glucuronate interconversions	eco00040	27
	Fructose and mannose metabolism	eco00051	47
	Galactose metabolism	eco00052	27
	Ascorbate and aldarate metabolism	eco00053	15
	Starch and sucrose metabolism	eco00500	33
	Aminosugars metabolism	eco00530	18
	Nucleotide sugars metabolism	eco00520	15
	Pyruvate metabolism	eco00620	41
	Glyoxylate and dicarboxylate metabolism	eco00630	33
	Propanoate metabolism	eco00640	29
	Butanoate metabolism	eco00650	34
	C5-Branched dibasic acid metabolism	eco00660	7
	Inositol phosphate metabolism	eco00562	4
	Oxidative phosphorylation	eco00190	41
	Carbon fixation	eco00710	22
	Reductive carboxylate cycle (CO2 fixation)	eco00720	21
Energy Metabolism (EM)	Methane metabolism	eco00680	13
	Nitrogen metabolism	eco00910	35
	Sulfur metabolism	eco00920	13
	Fatty acid biosynthesis	eco00061	11
	Fatty acid elongation in mitochondria	eco00062	2
	Fatty acid metabolism	eco00071	14
	Biosynthesis of steroids	eco00100	9
Lipid Metabolism (LM)	Bile acid biosynthesis	eco00120	5
	Androgen and estrogen metabolism	eco00150	2
	Glycerolipid metabolism	eco00561	15
	Glycerophospholipid metabolism	eco00564	27
	Sphingolipid metabolism	eco00600	4
	Arachidonic acid metabolism	eco00590	2
	alpha-Linolenic acid metabolism	eco00592	3
	Biosynthesis of unsaturated fatty acids	eco01040	1
Nucleotide Metabolism (NM)	Purine metabolism	eco00230	80
	Pyrimidine metabolism	eco00240	51
	Glutamate metabolism	eco00251	34
	Alanine and aspartate metabolism	eco00252	30
	Glycine, serine and threonine metabolism	eco00260	34
	Methionine metabolism	eco00271	16
	Cysteine metabolism	eco00272	15
	Valine, leucine and isoleucine degradation	eco00280	11
	Valine, leucine and isoleucine biosynthesis	eco00290	19
Amino Acid Metabolism (AAM)	Lysine biosynthesis	eco00300	17
	Lysine degradation	eco00310	10
	Arginine and proline metabolism	eco00330	20
	Histidine metabolism	eco00340	12
	Tyrosine metabolism	eco00350	14
	Phenylalanine metabolism	eco00360	18
	Tryptophan metabolism	eco00380	12
	Phenylalanine, tyrosine and tryptophan biosynthesis	eco00400	26
	Urea cycle and metabolism of amino groups	eco00220	28
	beta-Alanine metabolism	eco00410	14
	Taurine and hypotaurine metabolism	eco00430	6
	Selenoamino acid metabolism	eco00450	17
	Cyanoamino acid metabolism	eco00460	7
	D-Glutamine and D-glutamate metabolism	eco00471	5
Metabolism of Other Amino Acids (MOAA)	D-Alanine metabolism	eco00473	4
	Glutathione metabolism	eco00480	14
	N-Glycan degradation	eco00511	4
	Glycosaminoglycan degradation	eco00531	4
	Lipopolysaccharide biosynthesis	eco00540	28
Glycan Biosynthesis and Metabolism (GBM)	Peptidoglycan biosynthesis	eco00550	18
	Glycosphingolipid biosynthesis – globoseries	eco00603	2
	Glycosphingolipid biosynthesis – ganglioseries	eco00604	3
	Glycan structures - biosynthesis 2	eco01031	11
	Glycan structures – degradation	eco01032	5
Biosynthesis of Polyketides and Nonribosomal Peptides (BPNP)	Polyketide sugar unit biosynthesis	eco00523	6
	Biosynthesis of siderophore group nonribosomal peptides	eco01053	6
	Thiamine metabolism	eco00730	15
	Riboflavin metabolism	eco00740	11
	Vitamin B6 metabolism	eco00750	9
	Nicotinate and nicotinamide metabolism	eco00760	18
	Pantothenate and CoA biosynthesis	eco00770	17
Metabolism of Cofactors and Vitamins (MCV)	Biotin metabolism	eco00780	7
	Lipoic acid metabolism	eco00785	3
	Folate biosynthesis	eco00790	14
	One carbon pool by folate	eco00670	12
	Porphyrin and chlorophyll metabolism	eco00860	23
	Ubiquinone biosynthesis	eco00130	30
	Terpenoid biosynthesis	eco00900	3
	Limonene and pinene degradation	eco00903	11
Biosynthesis of Secondary Metabolites (BSM)	Phenylpropanoid biosynthesis	eco00940	2
	Alkaloid biosynthesis I	eco00950	4
	Alkaloid biosynthesis II	eco00960	7
	Streptomycin biosynthesis	eco00521	9
	Novobiocin biosynthesis	eco00401	5
	Caprolactam degradation	eco00930	6
	Biphenyl degradation	eco00621	2
	Toluene and xylene degradation	eco00622	2
	gamma-Hexachlorocyclohexane degradation	eco00361	5
	3-Chloroacrylic acid degradation	eco00641	3
	Styrene degradation	eco00643	3
	1,4-Dichlorobenzene degradation	eco00627	3
	Naphthalene and anthracene degradation	eco00626	2
	Ethylbenzene degradation	eco00642	6
	Fluorene degradation	eco00628	3
Xenobiotics Biodegradation and Metabolism (XBM)	Carbazole degradation	eco00629	2
	Benzoate degradation via CoA ligation	eco00632	25
	Benzoate degradation via hydroxylation	eco00362	5
	Atrazine degradation	eco00791	1
	1- and 2-Methylnaphthalene degradation	eco00624	6
	Trinitrotoluene degradation	eco00633	4
	Geraniol degradation	eco00281	8
	Fluorobenzoate degradation	eco00364	1
	Metabolism of xenobiotics by cytochrome P450	eco00980	6
Transcription (TSC)	RNA biosynthesis (illustration)	eco01040	1
	RNA polymerase	eco03020	4
Translation (TSL)	Ribosome	eco03010	57
	Aminoacyl-tRNA biosynthesis	eco00970	25
	Protein export	eco03060	17
Folding, Sorting and Degradation (FSD)	Type II secretion system	eco03090	23
	Type III secretion system	eco03070	9
Replication and Repair (RR)	DNA replication	eco03030	13
Membrane Transport (MT)	ABC transporters(general)	eco02010	191
	ABC transporters(organism specific)	eco02011	187
	Phosphotransferase system (PTS)	eco02060	51
Signal Transduction (ST)	Two-component system(general)	eco02020	131
	Two-component system(organism specific)	eco02021	87
	Bacterial chemotaxis(general)	eco02030	16
Cell Motility (CELLM)	Bacterial chemotaxis(organism specific)	eco02031	20
	Flagellar assembly	eco02040	36
Total 18 Biological Processes	Total 121 pathways
